# Supplementary material for: Endothelial Cells Use a Formin-Dependent Phagocytosis-Like Process to Internalize the Bacterium Listeria monocytogenes
Source: PLoS Pathog. 2016 May 6;12(5):e1005603. doi: 10.1371/journal.ppat.1005603 (PMC4859537; doi:10.1371/journal.ppat.1005603)
Supplement: S1 Table — (XLS) [file ppat.1005603.s013.xls]

## Sheet: Sheet1
Accession	Gene Name	Primer 1	Primer 2	RP (Fraction Infected)	RP (Num Foci)	RP (Bacterial Density Per Infected Cell)	RP (Focus Size)
NP_001123476	ACTN1	atcgccaggaccatcaatgag	cgtggagaaggacatgtagtc	0.232349	0.222046	0.401327	0.423702
NP_005713	ACTR2	ctacttctgttgcgaggatac	cgaacagtcacaccaagtttc	0.368202	0.414522	0.65991	0.312256
NP_001230106	ALDOA	gaaaatgccaatgttctggcc	taataggcgtggttagagacg	0.374423	0.309547	0.526237	0.33695
NP_065791	ANKFY1	gctggagcttgttacacaaag	tggggtgaaggcatttacatg	0.479676	0.545663	0.355965	0.490896
NP_004840	ATG5	tgcatcaagttcagctcttcc	caatctgttggctgtgggatg	0.371288	0.3254	0.380384	0.566487
NP_057025	ATP6V1H	caactgaaagagaaactcgcc	gagctgcttgccaaggtattc	0.24345	0.259261	0.279497	0.366602
NP_620116	BAX	accagctctgagcagatcatg	cagcccatcttcttccagatg	0.496179	0.246816	0.43638	0.361468
NP_000624	BCL2	caccgggcatcttctcctc	gccaaactgagcagagtcttc	0.694607	0.435103	0.658084	0.54052
NP_001007794	BUB3	ccttgtaatgctgggaccttc	ggtggacttgggttttgtttc	0.342198	0.517346	0.304318	0.442208
NP_006126	CAPZA1	tgaccacttacggaaagaagc	gctgagtatcttgttccagtc	0.573509	0.727547	0.475118	0.692272
NP_006127	CAPZA2	tgatcacttaaggaaggaggc	tgcattctgcatctctttgcc	0.24569	0.291707	0.750504	0.454897
NP_001744	CAV1	tgtctgggggcaaatacgtag	tctttctgcaagttgatgcgg	0.305113	0.366881	0.323968	0.434408
NP_001224	CAV2	gacgtacagctcttcatggac	tcaatcctggctcagttgcag	0.183893	0.335202	0.182383	0.311823
NP_001228	CCNA2	gataggttcctgtcttccatg	cagatttagtgtctctggtgg	0.336233	0.408589	0.214813	0.354653
NP_444284	CCND1	tgcatgttcgtggcctctaag	acctcctcctcctcctcttc	0.563573	0.586869	0.384119	0.47593
NP_001229	CCNE1	gtttgcgtatgtgacagatgg	tctgcttcttaccgctctgtg	0.344792	0.288119	0.435592	0.558543
NP_001246	CDC20	catgtggccacactgagtgg	tggtggatgaggctgcttttg	0.501881	0.50794	0.497961	0.549851
NP_001780	CDC25A	ttttggacaatgacccaaggg	cagagcttcttcagacgactg	0.299515	0.28268	0.361599	0.215928
NP_001107563	CDC27	gctatcagagtcaatcctagac	tcagctgcatgaagttgtgtg	0.529202	0.63382	0.496201	0.489872
NP_426359	CDC42	ttaagtgtgttgttgtgggcg	acagcacttccttttgggttg	0.359369	0.52288	0.535983	0.457345
NP_001786	CDH5	aggcagtggtagccatcttac	agctcagccagcatcttaaac	0.401484	0.378271	0.365721	0.528458
NP_005498	CFL1	gctgtctctgatggtgtcatc	cacaaaggcttgccctccag	0.51574	0.402794	0.568526	0.405648
NP_789782	CHMP4B	ggacacggaagagatgttaag	tacatggatccagcccagttc	0.236777	0.263677	0.353992	0.405739
NP_001124333	CLDN5	ttcctggaccacaacatcgtg	cagacgtagttcttcttgtcg	0.436663	0.457337	0.370654	0.397933
NP_004850	CLTC	aggctctgcgaacatcaatag	tcacatgctgtacccaaagcc	0.514741	0.539032	0.541517	0.573785
NP_057535	COPB1	tagaactagctacactagggg	ctccaagacttaaggccattc	0.129662	0.115348	0.365446	0.432679
NP_004757	COPB2	atggtgaacaagctagcagag	ccagattgatatctgttgtgtc	0.450186	0.172007	0.481305	0.235287
NP_001018080	CORO1B	agcatccggtactttgagatc	acgcatccccgttctccatg	0.386283	0.544582	0.278088	0.429424
NP_001177385	CORO2B	atgctctacctggctggaaag	taacagttcttggggctgttg	0.301935	0.456665	0.517484	0.477595
NP_078811	CORO7	cagctacgacccagacactg	tccacgccttcaaaggagtc	0.526575	0.350917	0.41257	0.514919
NP_001020276	CSNK1A1	tagtacttctcaggacccatc	ggttttgtcagtttgcttgcc	0.655326	0.655436	0.512022	0.693465
NP_001311	CSNK2B	gtggatgaagactacatccag	tcagcgaatcgtcttgactgg	0.596683	0.657495	0.573743	0.60192
NP_001894	CTNNA1	gtggcaatgacatcattgtgc	gctgtccatagctttgaactc	0.365429	0.340504	0.225877	0.35006
NP_612632	CTTN	aacctcgctaaggagaaagag	tccacatagttggctgggaag	0.493292	0.576094	0.517097	0.384957
NP_001073280	DIAPH1	agaatttcccagctgccacag	aaccaactccttggcttcctc	0.471933	0.480172	0.411168	0.463886
NP_006720	DIAPH2	gtgcaagcaaagtttcagctc	gatgagatagctccattgtgg	0.244124	0.207606	0.231497	0.340035
NP_001091894	DLG1	ctcgaccagtgatcatattgg	agcttttcttttgccggaacc	0.156511	0.130045	0.135807	0.466811
NP_004936	DNM2	gacctcatgccaaagaccatc	tagtcgagcagggatggctc	0.450719	0.428162	0.448689	0.366532
NP_001008844	DSP	cagggtgtgattgaccaagac	agtgcccaatagaactactgc	0.500987	0.565611	0.372836	0.514016
NP_001367	DYNC1H1	acgctgatcaacgagctagtg	ttactctgtgcacaagactgc	0.340092	0.406065	0.309042	0.328032
NP_001368	DYNC2H1	aaaccaaaagtgtcctctcgc	ttaggaatagagctgctccac	0.44441	0.541844	0.259828	0.415133
NP_060568	ECT2	cacctaatgcctctttctcag	tcaaagaaggaaggaaggctg	0.215081	0.098438	0.254404	0.463965
NP_075594	FGFR1	aggaatgtcctggtgacagag	tttgagtccgccattggcaag	0.462137	0.279859	0.304426	0.293286
NP_001186307	GBF1	gacttactgtcagaggcgatc	ttagttgacctcagaggtggg	0.435959	0.547769	0.440068	0.354109
NP_001484	GDI1	tgctgaacaaacctgtggatg	cactgctcagcttctccaaag	0.615691	0.486432	0.647342	0.492541
NP_000156	GJA1	cacttgcaaaagagatccctg	ctagatctccaggtcatcagg	0.498406	0.554851	0.714281	0.503034
NP_002051	GJA4	agatctcggtggcagaagatg	actgcttcttagaagcagagc	0.357297	0.370731	0.447533	0.241732
NP_001186797	GLRX3	agaaattgactcatgctgccc	ttctcctctcagtataggcag	0.464145	0.332773	0.333106	0.417621
NP_277031	HK1	gatatcaggacacactacgac	ttagctgcttgcctctgtgc	0.244142	0.329462	0.384435	0.3125
NP_001124468	HMGCR	ggatagagggaagaggaaaatc	aggctgtcttcttggtgcaag	0.562722	0.633794	0.419567	0.428044
NP_001091678	HNRNPF	aggaggtacattggcatcgtg	tagtcatagccacccatgctg	0.275399	0.255001	0.27194	0.487239
NP_004703	HRS	agcttccccagcaccttcag	cagtcgaatgaaatgagctgg	0.65954	0.696947	0.607347	0.593428
NP_005530	INPP5A	ggacagaatcattgatcagcg	cactgcacgacacaacacttg	0.425343	0.487372	0.322502	0.376622
NP_005531	INPP5B	gagagccaatcttggacctac	cttgagccttcttcttctctg	0.405772	0.479547	0.357039	0.595009
NP_002202	ITGB1	gcaacggacagatctgcaatg	tccctcatacttcggattgac	0.756442	0.752117	0.498	0.46848
NP_002221	JUP	tacacggatggtgtgaggatg	ctaggccagcatgtggtctg	0.593792	0.599266	0.520159	0.529787
NP_004514	KIF11	cactgagaaatcagatggacg	ttaaaggttgatctgggctcg	0.470838	0.166606	0.407962	0.236733
NP_115903	MAP1LC3A	tgtaaggaggtacagcagatc	tcagaagccgaaggtttcctg	0.1306	0.146457	0.266508	0.151424
NP_001229489	MAP4K4	gagttctgtggaagtctatgc	taccagctcagaagagaagtc	0.33287	0.18429	0.293673	0.4093
NP_001033692	MARVELD2	gcctaaagttatggaggcatg	ccttgtacatcccaattcattac	0.318503	0.464096	0.332038	0.436252
NP_003782	MBTPS1	ccgacagaaggactgcttttg	tcacaccgaaggggtctttg	0.531617	0.546339	0.391378	0.573528
NP_009214	MGLL	ttccatgcagaaagactaccc	gtcctttgagagacccacatg	0.31762	0.252813	0.440377	0.441553
NP_733751	MLL3	cctaaaatgagtgcccatgtc	ttcatccacttccggcagttc	0.361591	0.480135	0.335825	0.374859
NP_002435	MSN	aggagcgtcaagaagctgaag	gactcaaattcgtcaatgcgc	0.509092	0.292336	0.454542	0.598866
NP_958435	MTMR2	gtccttgtggagaaagaatgg	acaacagtttggacaggagtg	0.434853	0.352414	0.42497	0.658649
NP_004676	MTMR6	catgccagtttggaaacttcc	acaagtcattcttgccacacc	0.123904	0.175324	0.266575	0.371645
NP_002464	MYH9	atcaacaccgacctgaacctg	ttattcggcaggtttggcctc	0.241099	0.294427	0.340783	0.370465
NP_001074248	MYO1C	gtggctagtgagatcttcaag	gttcttggccttggtgatgag	0.381484	0.40647	0.288229	0.30545
NP_004989	MYO1E	aagcccagtaacaaagtgctg	cttggtcacatagttgttggg	0.596091	0.653401	0.404846	0.498351
NP_001135967	MYO5A	acctacacactggactccatc	tcagacccgtgaaatgaagcc	0.350619	0.426755	0.256553	0.407608
NP_004990	MYO6	cttgtgatattgagctcctgg	ttaacagactctgcagcatgg	0.324507	0.277358	0.386964	0.311738
NP_008832	MYO9A	tgagatgcttgtactggaacc	tccaaagagtgctagctgttg	0.771747	0.651015	0.387969	0.4462
NP_006144	NCK1	tagcagcagtcgtcaataacc	gttcacttgtaaaaattggtgcc	0.153383	0.112393	0.222338	0.316497
NP_001004720	NCK2	atgtggtccagacgctgtac	gtgaagatgggcgcctttttg	0.334923	0.376082	0.234517	0.48105
NP_006145	NEDD4	ggacagacacatcaacatgag	atcaactccatcaaagccctg	0.284708	0.316779	0.299023	0.348077
NP_001138436	NEDD4L	agtggatttgaagcccaatgg	atccaccccttcaaatccttg	0.210203	0.224422	0.329177	0.397494
NP_001158884	NFKB1	ggaaccacgcctctagatatg	tttgccttctagaggtccttc	0.465179	0.531226	0.534454	0.275399
NP_006083	NOD1	acaacaaccagatcaccgatg	ccgcttctcatcttcatagac	0.382262	0.563685	0.241357	0.409947
NP_071445	NOD2	gcgagcaattgcagaagttag	tcaaagcaagagtctggtgtc	0.404796	0.374157	0.483425	0.458564
NP_000262	NPC1	gtcttctacgaacagtacctg	gaaatttagaagccgttcgcg	0.268205	0.298632	0.434466	0.209533
NP_002567	PAK1	ctccttgacagatgtggtgac	gttctttgttgcctccttagc	0.261313	0.390141	0.29826	0.381474
NP_001171714	PARD3	gaagatgtagaagatcgtcgg	gaatagaagggcctccctttc	0.328901	0.275155	0.523842	0.161005
NP_115899	PARD6G	tcttcatctcgcgcatggtac	ctagagcgtgaccgcggg	0.525428	0.652957	0.348466	0.469933
NP_005013	PFN1	tggaacgcctacatcgacaac	ggtgggaggccatttcataac	0.125055	0.124488	0.326334	0.369365
NP_005082	PGLYRP1	cgctctatgctgcttgcctg	tagtgtggccaattctggatg	0.395047	0.492272	0.316958	0.473293
NP_065126	PGLYRP4	gccacctgtcatccagttatg	cagtgtttgaaatgaggccag	0.388072	0.49479	0.545148	0.441448
NP_002638	PIK3C3	gttcttgatacagagggaagc	tcattttctccagtactgggc	0.370504	0.418297	0.270856	0.292323
NP_001165806	PLS3	gttcctgttgactggagtaag	tacactctcttcattcccctg	0.218842	0.280921	0.171607	0.500135
NP_002701	PPP1CC	catgaatgtgccagcatcaac	gcttgctttgtgatcataccc	0.221109	0.215454	0.48282	0.337419
NP_002706	PPP2CA	tcaccattcttcgagggaatc	acaggaagtagtctggggtac	0.505084	0.489196	0.27166	0.37303
NP_001124163	PPP3CA	agctgcagtattgaagtatgag	tgctgctattactgccattgc	0.507426	0.523217	0.35021	0.351559
NP_000305	PTEN	atgttcagtggcggaacttgc	ggttcattctctggatcagag	0.373242	0.6071	0.331893	0.353406
NP_722560	PTK2	atatcagcctgtgggtaaacc	ctcgtctgcccaagcattttc	0.316638	0.333492	0.333636	0.266907
NP_036364	PTRF	tggaggttgaggaggttattg	cagtcgctgtcgctcttgtc	0.360813	0.590048	0.272708	0.374993
NP_002850	PXN	ggacagccctactgtgaaaag	tagcagaagagcttgaggaag	0.54902	0.599752	0.279759	0.632049
NP_057215	RAB10	aagacgtacgacctgcttttc	cagcagcatttgctcttccag	0.464355	0.646209	0.332287	0.435339
NP_004654	RAB11A	ggagattctggtgttggaaag	tagatgttctgacagcactgc	0.546066	0.636107	0.611312	0.559044
NP_004209	RAB11B	ttcacccgcaacgagttcaac	actgcagcttgttgggcttc	0.294554	0.270416	0.515183	0.18813
NP_112243	RAB1B	aagctgcttttgattggcgac	tttacaggggtgctgtcgatc	0.341068	0.410093	0.274101	0.322411
NP_055814	RAB21	ctgcgagaacaagtttaacgac	ttatccagaagaacagcaccc	0.45207	0.410898	0.585083	0.213215
NP_001229573	RAB2A	atggcgtacgcctatctcttc	cctgattgcctgcatgtgttg	0.691673	0.844822	0.498327	0.448157
NP_116235	RAB2B	aagtcatgtctcctcctgcag	cagagttggaccctatgtcac	0.34938	0.324609	0.273456	0.320772
NP_001138414	RAB34	tccaaggtcattgtggtggg	caacatgtgggcttcttcttg	0.354752	0.392423	0.455243	0.319169
NP_006852	RAB35	gactacgaccacctcttcaag	ttagcagcagcgtttctttcg	0.428306	0.607665	0.447284	0.459466
NP_004569	RAB4A	tgcaggaactggcaaatcttg	ctaacaaccacactcctgagc	0.657482	0.791126	0.483012	0.608693
NP_057238	RAB4B	cagtgcaggaactggcaaatc	cagcagccacacggctgag	0.381744	0.513223	0.311745	0.428455
NP_004153	RAB5A	actagtacttctgggagagtc	acaacactgattcctggttgg	0.179052	0.251359	0.229705	0.437783
NP_002859	RAB5B	tgccagttcaaattggtcctg	cagttgctacaacactggctc	0.558306	0.672014	0.41405	0.346504
NP_004574	RAB5C	atttaagctggttctgctggg	ttgttctcctggaggtccac	0.413814	0.398609	0.431206	0.500193
NP_001157994	RAB7B	atgaatccccggaagaaggtg	atctgctccttgactggtctg	0.262186	0.227147	0.324708	0.226185
NP_005361	RAB8A	ttcaagctgctgctgatcgg	gaacacatcggaaaaagctgc	0.440431	0.464106	0.391884	0.606392
NP_002863	RAC2	atgcaggccatcaagtgtgtg	ctagaggaggctgcaggcg	0.110373	0.156278	0.222887	0.282834
NP_037409	RACGAP1	tgacctttcgccttaacagag	tcacttgagcattggagaagc	0.397567	0.250229	0.355915	0.127795
NP_006316	RAN	gatggtggtactggaaaaacg	tcacaggtcatcatcctcatc	0.717979	0.312191	0.408258	0.36
NP_002875	RAP1A	atgcgtgagtacaagctagtg	aggcttcttcttttccactgg	0.529681	0.53639	0.340857	0.481994
NP_001655	RHOA	tccggaagaaactggtgattg	ggcacccagattttttcttcc	0.298646	0.432249	0.309668	0.369079
NP_005397	ROCK1	ggagcaatccaatccatctatg	ttgaccactttccggaaagac	0.615428	0.702462	0.476459	0.504896
NP_001025	RRM2	caatgccattgaaacgatgcc	ctctgttggacttgacatcac	0.374711	0.213483	0.319506	0.230215
NP_005054	SCD	cagaaacacatgctgatcctc	tcagccactcttgtagtttcc	0.688586	0.773446	0.552532	0.567174
NP_005868	SF3A1	ccccaatggcatctgtggtc	ccattggccatgttgtagtaag	0.453176	0.597878	0.541748	0.546558
NP_006833	SF3B2	gaggaagaagagattgatcgg	ccttatatttcttgctgcccc	0.264152	0.176186	0.293082	0.200628
NP_006507	SLC2A1	tccacgagcatcttcgagaag	ctcgggtgtcttgtcactttg	0.553711	0.574968	0.326851	0.421445
NP_055395	SLC2A8	gcagagaccatctttgaagag	atgggctgtgatttgttccag	0.730798	0.814465	0.432092	0.598482
NP_055400	SLC40A1	gtctgatctcaggattggcac	acttcttttgcatcaggaccg	0.50981	0.427893	0.415839	0.605587
NP_060695	SMU1	ctaaggatagcagtcagatcc	tggtttccagagctttaggag	0.334307	0.187533	0.530092	0.124472
NP_065162	SMURF1	tcctgcagcatgaactgaaac	tgtcagcagcttctcgtagag	0.485383	0.608183	0.3938	0.476555
NP_073576	SMURF2	ccaaatggcaaaagtatccctg	tcttcaatggctgttagcagc	0.636058	0.615914	0.601888	0.656719
NP_006406	SPTLC1	gcctttcatttggagtcctag	agctctctccagttcttcctc	0.49468	0.492096	0.446332	0.552648
NP_004854	SPTLC2	cccgaggatgtggatgttatg	gtttcttcatacgtcgtctcg	0.344904	0.30235	0.390862	0.356483
NP_001135771	SQSTM1	ttagccctctgggcattgaag	cgggggatgctttgaatactg	0.492077	0.532342	0.238102	0.459043
NP_055389	STRN3	actgtcttgttcagcagatgg	tactttggcaagagcatcagc	0.160201	0.16332	0.406136	0.517764
NP_003754	STX16	caagagatcactcagctcttc	ttatcgagacttcacgccaac	0.160044	0.183957	0.212721	0.149397
NP_001159375	STX1A	aaccccgatgagaagacgaag	tcatgattttcttccggcgcg	0.607451	0.68211	0.318773	0.600298
NP_003155	STX5	agacccactccaacaccattg	caagcaaggaagaccacaaag	0.328229	0.26296	0.424345	0.350158
NP_001005849	SUMO2	acgaaaagcccaaggaaggag	cgtctgctgttggaacacatc	0.435417	0.546081	0.369488	0.212712
NP_004191	SYT7	ggttttccctatgagaaggtg	ggcaatcatgtccttccagtg	0.546015	0.776618	0.379454	0.439832
NP_003248	TJP1	tcttctgccaagtgaaactgc	ggacagaaacacagtttgctc	0.33018	0.317233	0.262753	0.414436
NP_001152759	TPI1	gaagctagatcccaagattgc	ttggcattgatgatgtccacg	0.633308	0.641631	0.696716	0.494098
NP_001011658	TRAPPC2	tgtctgggagcttctactttg	ggtgtttcttcccaagaaactg	0.228164	0.40173	0.440167	0.375074
NP_057230	TRAPPC4	gctgaggctgagaaaactttc	atgacccaggtccaaaagttc	0.369302	0.375878	0.539296	0.321903
NP_006283	TSG101	tggtccatatcctgccacaac	tcagtagaggtcactgagacc	0.487634	0.624713	0.483118	0.379246
NP_003339	UBE2N	ccgcaggatcatcaaggaaac	tcatggcatatagcctagtcc	0.637412	0.589091	0.348711	0.406705
NP_079366	USP36	atgggtgatggtgatccagag	tttgctgggtgagtcacagac	0.139672	0.133231	0.275613	0.416706
NP_055047	VAMP2	atgtctgctaccgctgccac	gatgatgatgaggatgatggc	0.228266	0.247547	0.208691	0.298491
NP_003361	VASP	ccccaggtttgcccccttc	tcctggacgaaggcttcaatg	0.337445	0.399572	0.351245	0.391602
NP_003364	VCL	caccaccagaggaaaaggatg	actggtaccagggagtctttc	0.680619	0.75711	0.445961	0.547341
NP_009057	VCP	tgtgttcatcattggcgctac	gtcttctgtgtatacactgcc	0.80321	0.523984	0.415006	0.294504
NP_003371	VIM	gtgacgtacgtcagcaatatg	ttcaaggtcatcgtgatgctg	0.512523	0.522019	0.367735	0.486654
NP_037377	VPS4A	cggaggatcaaaacggagttc	taactctcttgcccaaagtcc	0.459733	0.599478	0.368359	0.423794
NP_004860	VPS4B	tgaaagtgaagccgcacgtag	agccttcttgaccaaaatcttc	0.651729	0.662678	0.715952	0.497787
NP_000368	WAS	catctcgaggagggaaccag	catcttcatcttcatcgccag	0.629311	0.721449	0.605229	0.400942
NP_003381	WEE1	gacgaagatgattgggcatcc	tatagtaaggctgacagagcg	0.486756	0.28667	0.521277	0.380495
NP_006546	YKT6	atgaagctgtacagcctcagc	cacatgatggcacagcatgag	0.209505	0.264655	0.148825	0.234004
NP_954577	ZNF585A	ggagagaaaccctatgtatgc	tctgatggacgctgaacactg	0.552329	0.758492	0.379407	0.410166
