# Supplementary material for: Endothelial Cells Use a Formin-Dependent Phagocytosis-Like Process to Internalize the Bacterium Listeria monocytogenes
Source: PLoS Pathog. 2016 May 6;12(5):e1005603. doi: 10.1371/journal.ppat.1005603 (PMC4859537; doi:10.1371/journal.ppat.1005603)
Supplement: S2 Table — (XLSX) [file ppat.1005603.s014.xlsx]

## Sheet: Sheet1
siRNA	RP	pval High (BH)	pval Low (BH)
CHMP4B	0.0385672	0.99585	0.2924
BUB3	0.0689655	0.992996	0.530333
CTNNA1	0.12433	0.992996	0.530333
MAP1LC3A	0.132973	0.992996	0.670138
CDC42	0.182726	0.985815	0.670138
MYH9	0.193522	0.985815	0.670138
NCK1	0.198538	0.985815	0.670138
SF3B2	0.199035	0.985815	0.670138
YFP-GL3	0.202344	0.98706	0.670138
PIK3C3	0.202954	0.985815	0.670138
COPB1	0.205138	0.985815	0.670138
ALDOA	0.220178	0.985815	0.727847
DYNC1H1	0.220854	0.985815	0.727847
WEE1	0.235312	0.985815	0.670138
COPB2	0.243447	0.985815	0.796632
NPC1	0.246792	0.985815	0.796632
PFN1	0.248751	0.985815	0.897744
NEDD4L	0.249188	0.985815	0.796632
ACTN1	0.249988	0.985815	0.796632
RACGAP1	0.269433	0.985815	0.670138
FGFR1	0.272104	0.985815	0.897744
CLDN5	0.280139	0.982416	0.897744
RAC2	0.282484	0.985815	0.897744
VCP	0.301847	0.982416	0.897744
NCK2	0.304938	0.982416	0.897744
GJA4	0.305186	0.982416	0.897744
ATG5	0.307069	0.982416	0.897744
CDH5	0.316766	0.982416	0.916048
RAB1B	0.318733	0.982416	0.916048
STX5	0.334218	0.982416	0.928402
PARD3	0.340835	0.982416	0.928402
YFP/GL3	0.342898	0.982416	0.928402
PPP3CA	0.350707	0.982416	0.928402
TSG101	0.361998	0.967257	0.928402
ACTR2	0.367869	0.962538	0.928402
STRN3	0.370085	0.962538	0.928402
MARVELD2	0.374993	0.962538	0.928402
CAV2	0.381396	0.962538	0.928402
ANKFY1	0.397889	0.949404	0.928402
PTK2	0.411573	0.949404	0.928402
STX16	0.411829	0.949404	0.928402
SF3A1	0.415203	0.949404	0.928402
CCNA2	0.420127	0.949404	0.928402
RHOA	0.421486	0.949404	0.928402
MYO1C	0.422326	0.949404	0.928402
GLRX3	0.424788	0.949404	0.928402
GDI1	0.425388	0.949404	0.928402
GJA1	0.427055	0.949404	0.928402
USP36	0.434314	0.949404	0.928402
VAMP2	0.436425	0.949404	0.928402
PTRF	0.441299	0.949404	0.928402
TJP1	0.448608	0.949404	0.928402
DIAPH2	0.474547	0.949404	0.99995
RAB11B	0.487535	0.935874	0.99995
SLC40A1	0.487689	0.949404	0.928402
YKT6	0.488007	0.935874	0.99995
GBF1	0.495405	0.949404	0.928402
RAB8A	0.508061	0.884021	0.99995
PXN	0.516036	0.8643	0.99995
SMURF2	0.522578	0.862389	0.99995
RAB21	0.537853	0.856362	0.99995
CAV1	0.539551	0.856362	0.99995
PAK1	0.540513	0.856362	0.99995
VPS4B	0.561907	0.856362	0.99995
RAB5C	0.56982	0.813724	0.99995
RRM2	0.577987	0.811625	0.99995
RAB11A	0.585086	0.790974	0.99995
DSP	0.587263	0.790974	0.99995
DNM2	0.590274	0.790974	0.99995
MLL3	0.597711	0.790974	0.99995
DYNC2H1	0.607967	0.790974	0.99995
CAPZA2	0.616809	0.790974	0.99995
VPS4A	0.623239	0.856362	0.99995
VASP	0.644747	0.691308	0.99995
CLTC	0.664639	0.629592	0.99995
SMURF1	0.665845	0.629592	0.99995
DIAPH1	0.668328	0.629592	0.99995
HK1	0.691825	0.629592	0.99995
RAB5B	0.697092	0.629592	0.99995
MYO1E	0.723002	0.629592	0.99995
CAPZA1	0.728796	0.629592	0.99995
MTMR2	0.780964	0.46655	0.99995
SYT7	0.803283	0.629592	0.99995
MYO9A	0.850841	0.173433	0.99995
VCL	0.888427	0.0688	0.99995
ITGB1	0.9722	0.0043	0.99995
